# Supplementary material for: Amylin Receptor 1 Mutagenesis Revealed a Potential Role of Calcitonin Serine 29 in Receptor Interaction
Source: Biomedicines. 2025 Jul 21;13(7):1787. doi: 10.3390/biomedicines13071787 (PMC12292835; doi:10.3390/biomedicines13071787)
Supplement: Supplementary file 1 [file biomedicines-13-01787-s001.zip]

Archive with 1 entries (1 files):
- biomedicines-3731969-supplementary.pdf
